# Supplementary material for: ﻿Nomenclature and taxonomic identities of Prunuszappeyana and P.zappeyanavar.subsimplex (Rosaceae)
Source: PhytoKeys. 2022 Feb 17;190:47–51. doi: 10.3897/phytokeys.190.80490 (PMC8873157; doi:10.3897/phytokeys.190.80490)
Supplement: XML Treatment for Prunus veitchii [file phytokeys.190.80490-treatment1.xml]

<!DOCTYPE tp:taxon-treatment
  PUBLIC "-//TaxonX//DTD Taxonomic Treatment Publishing DTD v0 20100105//EN" "tax-treatment-NSO.dtd">
<tp:taxon-treatment xmlns:tp="http://www.plazi.org/taxpub"><tp:treatment-meta><kwd-group><label>Taxon classification</label><kwd>
              <named-content content-type="kingdom">Plantae</named-content>
            </kwd><kwd>
              <named-content content-type="order">Rosales</named-content>
            </kwd><kwd>
              <named-content content-type="family">Rosaceae</named-content>
            </kwd></kwd-group><mixed-citation publication-type="journal"><person-group><name><surname>Wu</surname><given-names>Bao-Huan</given-names></name><name><surname>Cui</surname><given-names>Da-Fang</given-names></name><name><surname>Kang</surname><given-names>Ming</given-names></name></person-group><article-title>﻿Nomenclature and taxonomic identities of <italic><tp:taxon-name><tp:taxon-name-part taxon-name-part-type="genus" reg="Prunus">Prunus</tp:taxon-name-part><tp:taxon-name-part taxon-name-part-type="species" reg="zappeyana">zappeyana</tp:taxon-name-part></tp:taxon-name></italic> and <tp:taxon-name><tp:taxon-name-part taxon-name-part-type="genus" reg="Prunus">P.</tp:taxon-name-part><tp:taxon-name-part taxon-name-part-type="species" reg="zappeyana">zappeyana</tp:taxon-name-part><tp:taxon-name-part taxon-name-part-type="infraspecific-rank">var.</tp:taxon-name-part><tp:taxon-name-part taxon-name-part-type="variety" reg="subsimplex">subsimplex</tp:taxon-name-part></tp:taxon-name> (<tp:taxon-name><tp:taxon-name-part taxon-name-part-type="family">Rosaceae</tp:taxon-name-part></tp:taxon-name>)</article-title><source>PhytoKeys</source><day>17</day><month>02</month><year>2022</year><volume>190</volume><fpage>47</fpage><lpage>51</lpage><pub-id pub-id-type="doi">10.3897/phytokeys.190.80490</pub-id></mixed-citation></tp:treatment-meta><tp:nomenclature><label>﻿</label><tp:taxon-name>
            <tp:taxon-name-part taxon-name-part-type="genus" reg="Prunus">Prunus</tp:taxon-name-part>
            <tp:taxon-name-part taxon-name-part-type="species" reg="veitchii">veitchii</tp:taxon-name-part>
          </tp:taxon-name><tp:taxon-authority>Koehne, Pl. Wilson. (Sargent) 1(2): 257. 1912.</tp:taxon-authority><tp:nomenclature-citation-list><tp:nomenclature-citation><tp:taxon-name>
                <tp:taxon-name-part taxon-name-part-type="genus" reg="Prunus">Prunus</tp:taxon-name-part>
                <tp:taxon-name-part taxon-name-part-type="species" reg="veitchii">veitchii</tp:taxon-name-part>
              </tp:taxon-name><comment>Type: China. Western Hubei, April 1900, <italic>E.H. Wilson 66</italic> (lectotype designated by <xref ref-type="bibr" rid="B7">Wu et al. (2019</xref>: 66), US00130697, image!; isolectotypes E00417568, image!, HBG511147, image! NY00415930, image! A00032230 part, image!)</comment></tp:nomenclature-citation><tp:nomenclature-citation><tp:taxon-name>
                <tp:taxon-name-part taxon-name-part-type="genus" reg="Prunus"/>
                <tp:taxon-name-part taxon-name-part-type="species" reg="zappeyana"/>
              </tp:taxon-name><comment>= <tp:taxon-name><tp:taxon-name-part taxon-name-part-type="genus" reg="Prunus">Prunus</tp:taxon-name-part><tp:taxon-name-part taxon-name-part-type="species" reg="zappeyana">zappeyana</tp:taxon-name-part></tp:taxon-name> Koehne, Pl. Wilson. (Sargent) 1(2): 221. 1912, syn. nov. Type: CHINA. Hubei Province: Badong (Patung) County, alt. 1000–1600 m, June 1907, <italic>E.H. Wilson 45</italic> (lectotype designated here: A00032250!) (Fig. <xref ref-type="fig" rid="F1">1A</xref>). Remaining syntype: China. Hubei, woods, alt. 1300–2000 m, June 1907, <italic>E. H. Wilson 70</italic> (E 00011305, image!). </comment></tp:nomenclature-citation></tp:nomenclature-citation-list></tp:nomenclature><tp:treatment-sec sec-type="notes" id="SECID0ERMAE"><title>Note.</title><p>For a full list of synonyms, descriptions and distribution of <italic><tp:taxon-name><tp:taxon-name-part taxon-name-part-type="genus" reg="Prunus">Prunus</tp:taxon-name-part><tp:taxon-name-part taxon-name-part-type="species" reg="veitchii">veitchii</tp:taxon-name-part></tp:taxon-name></italic>, see <xref ref-type="bibr" rid="B7">Wu et al. (2019)</xref>.</p></tp:treatment-sec><tp:treatment-sec><!--Section generated to contain objects referenced in tp:taxon-treatment.--><fig id="F1" position="float" orientation="portrait"><object-id xmlns:xlink="http://www.w3.org/1999/xlink" content-type="doi" xlink:type="simple">10.3897/phytokeys.190.80490.figure1</object-id><label>Figure 1.</label><caption><p>Original specimens of <italic><tp:taxon-name><tp:taxon-name-part taxon-name-part-type="genus" reg="Prunus">Prunus</tp:taxon-name-part><tp:taxon-name-part taxon-name-part-type="species" reg="zappeyana">zappeyana</tp:taxon-name-part></tp:taxon-name></italic> and <tp:taxon-name><tp:taxon-name-part taxon-name-part-type="genus" reg="Prunus">P.</tp:taxon-name-part><tp:taxon-name-part taxon-name-part-type="species" reg="zappeyana">zappeyana</tp:taxon-name-part><tp:taxon-name-part taxon-name-part-type="infraspecific-rank">var.</tp:taxon-name-part><tp:taxon-name-part taxon-name-part-type="variety" reg="subsimplex">subsimplex</tp:taxon-name-part></tp:taxon-name><bold>A</bold> lectotype of <italic><tp:taxon-name><tp:taxon-name-part taxon-name-part-type="genus" reg="Prunus">P.</tp:taxon-name-part><tp:taxon-name-part taxon-name-part-type="species" reg="zappeyana">zappeyana</tp:taxon-name-part></tp:taxon-name></italic>, <italic>Wilson 45</italic> (A 00032250) <bold>B</bold> one of the original specimens of <tp:taxon-name><tp:taxon-name-part taxon-name-part-type="genus" reg="Prunus">P.</tp:taxon-name-part><tp:taxon-name-part taxon-name-part-type="species" reg="zappeyana">zappeyana</tp:taxon-name-part><tp:taxon-name-part taxon-name-part-type="infraspecific-rank">var.</tp:taxon-name-part><tp:taxon-name-part taxon-name-part-type="variety" reg="subsimplex">subsimplex</tp:taxon-name-part></tp:taxon-name>, <italic>Wilson 45a</italic> (A 00032252).</p></caption><graphic xmlns:xlink="http://www.w3.org/1999/xlink" xlink:href="phytokeys-190-047-g001.jpg" position="float" orientation="portrait" xlink:type="simple" id="oo_647477.jpg"><uri content-type="original_file" xlink:type="simple">https://binary.pensoft.net/fig/647477</uri></graphic></fig></tp:treatment-sec><ref-list><ref id="B7"><mixed-citation xmlns:xlink="http://www.w3.org/1999/xlink" xlink:type="simple"><person-group><name name-style="western"><surname>Wu</surname><given-names>B-H</given-names></name><name name-style="western"><surname>Liu</surname><given-names>C-Y</given-names></name><name name-style="western"><surname>Potter</surname><given-names>D</given-names></name><name name-style="western"><surname>Cui</surname><given-names>D-F</given-names></name></person-group> (<year>2019</year>) <article-title>Taxonomic reconsideration of <italic><tp:taxon-name><tp:taxon-name-part taxon-name-part-type="genus">Prunus</tp:taxon-name-part><tp:taxon-name-part taxon-name-part-type="species">veitchii</tp:taxon-name-part></tp:taxon-name></italic> (<tp:taxon-name><tp:taxon-name-part taxon-name-part-type="family">Rosaceae</tp:taxon-name-part></tp:taxon-name>).</article-title><source>PhytoKeys</source><volume>115</volume>: <fpage>59</fpage>–<lpage>71</lpage>. <ext-link xlink:type="simple" ext-link-type="doi" xlink:href="10.3897/phytokeys.115.29219">https://doi.org/10.3897/phytokeys.115.29219</ext-link></mixed-citation></ref></ref-list></tp:taxon-treatment>
